# Supplementary material for: Bach Is the Father of Harmony: Revealed by a 1/f Fluctuation Analysis across Musical Genres
Source: PLoS One. 2015 Nov 6;10(11):e0142431. doi: 10.1371/journal.pone.0142431 (PMC4636347; doi:10.1371/journal.pone.0142431)
Supplement: S1 File — (ZIP) [file pone.0142431.s005.zip]

Archive with 2,202 entries (2,199 files):
- MIDI files/
- MIDI files/Composers/
- MIDI files/Composers/1 (1).mid
- MIDI files/Composers/1 (10).mid
- MIDI files/Composers/1 (100).mid
- MIDI files/Composers/1 (101).mid
- MIDI files/Composers/1 (102).mid
- MIDI files/Composers/1 (103).mid
- MIDI files/Composers/1 (104).mid
- MIDI files/Composers/1 (105).mid
- MIDI files/Composers/1 (106).mid
- MIDI files/Composers/1 (107).mid
- MIDI files/Composers/1 (108).mid
- MIDI files/Composers/1 (109).mid
- MIDI files/Composers/1 (11).mid
- MIDI files/Composers/1 (110).mid
- MIDI files/Composers/1 (111).mid
- MIDI files/Composers/1 (112).mid
- MIDI files/Composers/1 (113).mid
- MIDI files/Composers/1 (114).mid
- MIDI files/Composers/1 (115).mid
- MIDI files/Composers/1 (116).mid
- MIDI files/Composers/1 (117).mid
- MIDI files/Composers/1 (118).mid
- MIDI files/Composers/1 (119).mid
- MIDI files/Composers/1 (12).mid
- MIDI files/Composers/1 (120).mid
- MIDI files/Composers/1 (121).mid
- MIDI files/Composers/1 (122).mid
- MIDI files/Composers/1 (123).mid
- MIDI files/Composers/1 (124).mid
- MIDI files/Composers/1 (125).mid
- MIDI files/Composers/1 (126).mid
- MIDI files/Composers/1 (127).mid
- MIDI files/Composers/1 (128).mid
- MIDI files/Composers/1 (129).mid
- MIDI files/Composers/1 (13).mid
- MIDI files/Composers/1 (130).mid
- MIDI files/Composers/1 (131).mid
- MIDI files/Composers/1 (132).mid
- MIDI files/Composers/1 (133).mid
- MIDI files/Composers/1 (134).mid
- MIDI files/Composers/1 (135).mid
- MIDI files/Composers/1 (136).mid
- MIDI files/Composers/1 (137).mid
- MIDI files/Composers/1 (138).mid
- MIDI files/Composers/1 (139).mid
- MIDI files/Composers/1 (14).mid
- MIDI files/Composers/1 (140).mid
- MIDI files/Composers/1 (141).mid
- MIDI files/Composers/1 (142).mid
- MIDI files/Composers/1 (143).mid
- MIDI files/Composers/1 (144).mid
- MIDI files/Composers/1 (145).mid
- MIDI files/Composers/1 (146).mid
- MIDI files/Composers/1 (15).mid
- MIDI files/Composers/1 (16).mid
- MIDI files/Composers/1 (17).mid
- MIDI files/Composers/1 (18).mid
- MIDI files/Composers/1 (19).mid
- MIDI files/Composers/1 (2).mid
- MIDI files/Composers/1 (20).mid
- MIDI files/Composers/1 (21).mid
- MIDI files/Composers/1 (22).mid
- MIDI files/Composers/1 (23).mid
- MIDI files/Composers/1 (24).mid
- MIDI files/Composers/1 (25).mid
- MIDI files/Composers/1 (26).mid
- MIDI files/Composers/1 (27).mid
- MIDI files/Composers/1 (28).mid
- MIDI files/Composers/1 (29).mid
- MIDI files/Composers/1 (3).mid
- MIDI files/Composers/1 (30).mid
- MIDI files/Composers/1 (31).mid
- MIDI files/Composers/1 (32).mid
- MIDI files/Composers/1 (33).mid
- MIDI files/Composers/1 (34).mid
- MIDI files/Composers/1 (35).mid
- MIDI files/Composers/1 (36).mid
- MIDI files/Composers/1 (37).mid
- MIDI files/Composers/1 (38).mid
- MIDI files/Composers/1 (39).mid
- MIDI files/Composers/1 (4).mid
- MIDI files/Composers/1 (40).mid
- MIDI files/Composers/1 (41).mid
- MIDI files/Composers/1 (42).mid
- MIDI files/Composers/1 (43).mid
- MIDI files/Composers/1 (44).mid
- MIDI files/Composers/1 (45).mid
- MIDI files/Composers/1 (46).mid
- MIDI files/Composers/1 (47).mid
- MIDI files/Composers/1 (48).mid
- MIDI files/Composers/1 (49).mid
- MIDI files/Composers/1 (5).mid
- MIDI files/Composers/1 (50).mid
- MIDI files/Composers/1 (51).mid
- MIDI files/Composers/1 (52).mid
- MIDI files/Composers/1 (53).mid
- MIDI files/Composers/1 (54).mid
- MIDI files/Composers/1 (55).mid
- MIDI files/Composers/1 (56).mid
- MIDI files/Composers/1 (57).mid
- MIDI files/Composers/1 (58).mid
- MIDI files/Composers/1 (59).mid
- MIDI files/Composers/1 (6).mid
- MIDI files/Composers/1 (60).mid
- MIDI files/Composers/1 (61).mid
- MIDI files/Composers/1 (62).mid
- MIDI files/Composers/1 (63).mid
- MIDI files/Composers/1 (64).mid
- MIDI files/Composers/1 (65).mid
- MIDI files/Composers/1 (66).mid
- MIDI files/Composers/1 (67).mid
- MIDI files/Composers/1 (68).mid
- MIDI files/Composers/1 (69).mid
- MIDI files/Composers/1 (7).mid
- MIDI files/Composers/1 (70).mid
- MIDI files/Composers/1 (71).mid
- MIDI files/Composers/1 (72).mid
- MIDI files/Composers/1 (73).mid
- MIDI files/Composers/1 (74).mid
- MIDI files/Composers/1 (75).mid
- MIDI files/Composers/1 (76).mid
- MIDI files/Composers/1 (77).mid
- MIDI files/Composers/1 (78).mid
- MIDI files/Composers/1 (79).mid
- MIDI files/Composers/1 (8).mid
- MIDI files/Composers/1 (80).mid
- MIDI files/Composers/1 (81).mid
- MIDI files/Composers/1 (82).mid
- MIDI files/Composers/1 (83).mid
- MIDI files/Composers/1 (84).mid
- MIDI files/Composers/1 (85).mid
- MIDI files/Composers/1 (86).mid
- MIDI files/Composers/1 (87).mid
- MIDI files/Composers/1 (88).mid
- MIDI files/Composers/1 (89).mid
- MIDI files/Composers/1 (9).mid
- MIDI files/Composers/1 (90).mid
- MIDI files/Composers/1 (91).mid
- MIDI files/Composers/1 (92).mid
- MIDI files/Composers/1 (93).mid
- MIDI files/Composers/1 (94).mid
- MIDI files/Composers/1 (95).mid
- MIDI files/Composers/1 (96).mid
- MIDI files/Composers/1 (97).mid
- MIDI files/Composers/1 (98).mid
- MIDI files/Composers/1 (99).mid
- MIDI files/Composers/10 (1).mid
- MIDI files/Composers/10 (10).mid
- MIDI files/Composers/10 (100).mid
- MIDI files/Composers/10 (101).mid
- MIDI files/Composers/10 (102).mid
- MIDI files/Composers/10 (103).mid
- MIDI files/Composers/10 (104).mid
- MIDI files/Composers/10 (105).mid
- MIDI files/Composers/10 (106).mid
- MIDI files/Composers/10 (107).mid
- MIDI files/Composers/10 (108).mid
- MIDI files/Composers/10 (109).mid
- MIDI files/Composers/10 (11).mid
- MIDI files/Composers/10 (110).mid
- MIDI files/Composers/10 (111).mid
- MIDI files/Composers/10 (112).mid
- MIDI files/Composers/10 (113).mid
- MIDI files/Composers/10 (114).mid
- MIDI files/Composers/10 (115).mid
- MIDI files/Composers/10 (116).mid
- MIDI files/Composers/10 (117).mid
- MIDI files/Composers/10 (118).mid
- MIDI files/Composers/10 (119).mid
- MIDI files/Composers/10 (12).mid
- MIDI files/Composers/10 (120).mid
- MIDI files/Composers/10 (121).mid
- MIDI files/Composers/10 (122).mid
- MIDI files/Composers/10 (123).mid
- MIDI files/Composers/10 (124).mid
- MIDI files/Composers/10 (125).mid
- MIDI files/Composers/10 (126).mid
- MIDI files/Composers/10 (127).mid
- MIDI files/Composers/10 (128).mid
- MIDI files/Composers/10 (129).mid
- MIDI files/Composers/10 (13).mid
- MIDI files/Composers/10 (130).mid
- MIDI files/Composers/10 (131).mid
- MIDI files/Composers/10 (132).mid
- MIDI files/Composers/10 (133).mid
- MIDI files/Composers/10 (134).mid
- MIDI files/Composers/10 (135).mid
- MIDI files/Composers/10 (136).mid
- MIDI files/Composers/10 (137).mid
- MIDI files/Composers/10 (138).mid
- MIDI files/Composers/10 (139).mid
- MIDI files/Composers/10 (14).mid
- MIDI files/Composers/10 (140).mid
- MIDI files/Composers/10 (141).mid
- MIDI files/Composers/10 (142).mid
- MIDI files/Composers/10 (143).mid
- MIDI files/Composers/10 (144).mid
- MIDI files/Composers/10 (145).mid
- MIDI files/Composers/10 (146).mid
- MIDI files/Composers/10 (147).mid
- MIDI files/Composers/10 (148).mid
- MIDI files/Composers/10 (149).mid
- MIDI files/Composers/10 (15).mid
- MIDI files/Composers/10 (150).mid
- MIDI files/Composers/10 (151).mid
- MIDI files/Composers/10 (152).mid
- MIDI files/Composers/10 (153).mid
- MIDI files/Composers/10 (154).mid
- MIDI files/Composers/10 (155).mid
- MIDI files/Composers/10 (156).mid
- MIDI files/Composers/10 (157).mid
- MIDI files/Composers/10 (158).mid
- MIDI files/Composers/10 (16).mid
- MIDI files/Composers/10 (17).mid
- MIDI files/Composers/10 (18).mid
- MIDI files/Composers/10 (19).mid
- MIDI files/Composers/10 (2).mid
- MIDI files/Composers/10 (20).mid
- MIDI files/Composers/10 (21).mid
- MIDI files/Composers/10 (22).mid
- MIDI files/Composers/10 (23).mid
- MIDI files/Composers/10 (24).mid
- MIDI files/Composers/10 (25).mid
- MIDI files/Composers/10 (26).mid
- MIDI files/Composers/10 (27).mid
- MIDI files/Composers/10 (28).mid
- MIDI files/Composers/10 (29).mid
- MIDI files/Composers/10 (3).mid
- MIDI files/Composers/10 (30).mid
- MIDI files/Composers/10 (31).mid
- MIDI files/Composers/10 (32).mid
- MIDI files/Composers/10 (33).mid
- MIDI files/Composers/10 (34).mid
- MIDI files/Composers/10 (35).mid
- MIDI files/Composers/10 (36).mid
- MIDI files/Composers/10 (37).mid
- MIDI files/Composers/10 (38).mid
- MIDI files/Composers/10 (39).mid
- MIDI files/Composers/10 (4).mid
- MIDI files/Composers/10 (40).mid
- MIDI files/Composers/10 (41).mid
- MIDI files/Composers/10 (42).mid
- MIDI files/Composers/10 (43).mid
- MIDI files/Composers/10 (44).mid
- MIDI files/Composers/10 (45).mid
- MIDI files/Composers/10 (46).mid
- MIDI files/Composers/10 (47).mid
- MIDI files/Composers/10 (48).mid
- MIDI files/Composers/10 (49).mid
- MIDI files/Composers/10 (5).mid
- MIDI files/Composers/10 (50).mid
- MIDI files/Composers/10 (51).mid
- MIDI files/Composers/10 (52).mid
- MIDI files/Composers/10 (53).mid
- MIDI files/Composers/10 (54).mid
- MIDI files/Composers/10 (55).mid
- MIDI files/Composers/10 (56).mid
- MIDI files/Composers/10 (57).mid
- MIDI files/Composers/10 (58).mid
- MIDI files/Composers/10 (59).mid
- MIDI files/Composers/10 (6).mid
- MIDI files/Composers/10 (60).mid
- MIDI files/Composers/10 (61).mid
- MIDI files/Composers/10 (62).mid
- MIDI files/Composers/10 (63).mid
- MIDI files/Composers/10 (64).mid
- MIDI files/Composers/10 (65).mid
- MIDI files/Composers/10 (66).mid
- MIDI files/Composers/10 (67).mid
- MIDI files/Composers/10 (68).mid
- MIDI files/Composers/10 (69).mid
- MIDI files/Composers/10 (7).mid
- MIDI files/Composers/10 (70).mid
- MIDI files/Composers/10 (71).mid
- MIDI files/Composers/10 (72).mid
- MIDI files/Composers/10 (73).mid
- MIDI files/Composers/10 (74).mid
- MIDI files/Composers/10 (75).mid
- MIDI files/Composers/10 (76).mid
- MIDI files/Composers/10 (77).mid
- MIDI files/Composers/10 (78).mid
- MIDI files/Composers/10 (79).mid
- MIDI files/Composers/10 (8).mid
- MIDI files/Composers/10 (80).mid
- MIDI files/Composers/10 (81).mid
- MIDI files/Composers/10 (82).mid
- MIDI files/Composers/10 (83).mid
- MIDI files/Composers/10 (84).mid
- MIDI files/Composers/10 (85).mid
- MIDI files/Composers/10 (86).mid
- MIDI files/Composers/10 (87).mid
- MIDI files/Composers/10 (88).mid
- MIDI files/Composers/10 (89).mid
- MIDI files/Composers/10 (9).mid
- MIDI files/Composers/10 (90).mid
- MIDI files/Composers/10 (91).mid
- MIDI files/Composers/10 (92).mid
- MIDI files/Composers/10 (93).mid
[truncated: 1,902 more entries]
